# Supplementary material for: Nicotine Withdrawal Syndrome in Intensive Care Patients—Preventive and Therapeutic Implications
Source: Med Sci (Basel). 2026 Jul 4;14(3):374. doi: 10.3390/medsci14030374 (PMC13414422; doi:10.3390/medsci14030374)
Supplement: Supplementary file 1 [file medsci-14-00374-s001.zip]

Archive with 1 entries (1 files):
- medsci-4401674-supplementary.pdf
